# Supplementary material for: How do Malawian women rate the quality of maternal and newborn care? Experiences and perceptions of women in the central and southern regions
Source: BMC Pregnancy Childbirth. 2015 Aug 15;15:169. doi: 10.1186/s12884-015-0560-x (PMC4537589; doi:10.1186/s12884-015-0560-x)
Supplement: Additional file 2: — Delivery Exit Interview Questionnaire. [file 12884_2015_560_MOESM2_ESM.xls]

## Sheet: Basic Info and Assets
Variable name	Question - Chichewa	Question - English	Answer categories / input format	Interviewer hints	Programming Instructions, Logical skips and checks
del_bi_int_id		Please choose the interviewer's name	PLACEHOLDER ANSWER CATEGORIES - see programming instructions	INTERVIEWER TO FILL IN; DO NOT POSE QUESTION TO INTERVIEWEE	the answer categories will be the actual interviewer names. We will not have a final interviewer list until shortly before data collection. For now, please program 25 placeholders (meaning 25 answer options labelled 1 through 25) for the answer categories that allow us to program the acutal list of names of interviewers at a later stage. Or any other placeholder system you prefer that allows us t…
del_bi_dis		District	1. Balaka 2. Dedza 3. Mchinji 4. Ntcheu	INTERVIEWER TO FILL IN; DO NOT POSE QUESTION TO INTERVIEWEE	Skip to del_bi_fac_BA if 1, to del_bi_fac_DA if 2, to del_bi_fac_MI if 3, to del_bi_fac_NU if 4
del_bi_fac_BA		Please choose facility	1. Balaka District Hospital (Balaka) 8. Kalembo Health Center (Balaka) 9. Kankao Health Center (Balaka), CHAM 10. Kwitanda Dispensary (Balaka) 11. Mbera Health Center (Balaka) 13. Nandumbo Health Center (Balaka) 14. Phalula Health Center (Balaka), CHAM 15. Phimbi Health Center (Balaka)	INTERVIEWER TO FILL IN; DO NOT POSE QUESTION TO INTERVIEWEE	should only come up if del_bi_dis=1; skip to del_bi_refusal from here
del_bi_fac_DA		Please choose facility	24. Chitowo Health Center (Dedza) 26. Dedza District Hospital (Dedza) 28. Golomoti Health Center (Dedza) 33. Kaphuka Health Center (Dedza) 34. Kasina Health Center (Dedza) 36. Lobi Health Center (Dedza) 39. Mayani Health Center (Dedza) 49. Mua Mission Hospital (Dedza), CHAM	INTERVIEWER TO FILL IN; DO NOT POSE QUESTION TO INTERVIEWEE	should only come up if del_bi_dis=2; skip to del_bi_refusal from here
del_bi_fac_MI		Please choose facility	55. Chipumi Health Center (Mchinji) 58. Kaigwazanga Health Center (Mchinji) 60. Kapiri Health Center (Mchinji) 62. Kochilira Health Center (Mchinji) 64. Mchinji District Hospital (Mchinji) 65. Mikundi Health Center (Mchinji) 66. Mkanda Health Center (Mchinji) 68. Nkhwazi Health Center (Mchinji)	INTERVIEWER TO FILL IN; DO NOT POSE QUESTION TO INTERVIEWEE	should only come up if del_bi_dis=3; skip to del_bi_refusal from here
del_bi_fac_NU		Please choose facility	70. Bilila Health Center (Ntcheu) 71. Biriwiri Health Center (Ntcheu) 82. Kandeu Health Center (Ntcheu) 83. Kapeni Health Center (Ntcheu) 84. Kasinje Health Center (Ntcheu) 85. Katsekera Health Center (Ntcheu) 87. Lizulu Health Center (Ntcheu) 101. Ntcheu District Hospital (Ntcheu) 108. Ganya Health Center (Ntcheu)	INTERVIEWER TO FILL IN; DO NOT POSE QUESTION TO INTERVIEWEE	should only come up if del_bi_dis=4; skip to del_bi_refusal from here
del_bi_refusal		Administer consent: read consent form and allow patient to ask questions	1. Yes, consent given 0. Consent not given	INTERVIEWER TO FILL IN; DO NOT POSE QUESTION TO INTERVIEWEE	If no, end of interview
del_bi_s_t		Start time of the interview done automatically by the device	Time/Date stamp
del_bi_com	Kodi dzina la mudzi/tawuni ino ndi chani?(mudzi kapena tawuni)	What is the name of your village	textfield
del_bi_ag	Kodi muli ndi dzaka dzingati?	How old are you?	numeric	Record 98 if respondent does not know
del_bi_mst	kodi muli pabanja?	What is your marital status?	1. Single 2. Married/cohabiting 3. Widowed 4. Divorced/separated	Interviewer to probe
del_bi_eth	Kodi ndinu a mtundu wanji?	What is your ethnic group?	1. Chewa 2. Ngoni 99. Other
del_bi_rel	Kodi ndinu achipembedzo chanji?	What is your religion ?	1. Christianity 2. Islam 3. None 99. Other
del_bi_edu	Kodi sukulu munalekeza pati?	How far did you go with your education?	1. No formal education 2. Lower primary (std 1-4) 3. Upper primary (std 5-8) 4. Secondary 5. Above	Here we are interested in the level reached
del_bi_lic	Kodi mumatha kulemba ndi kuwerenga?	Are you able to read and write?	1. Yes 0. No
del_bi_oc	Kodi mumagwira ntchito yanji?	What is your primary occupation?	1. Working in a farm 2. Working in business 3. Day labourer / casual labourer / odd jobber (farm and non-farm) 4. Civil servant 5. Other public service 6. NGO 7. Cooperative 8. Church 9. Domestic work / housewife 10. Student 11. Retired 12. Unemployed 99. Other
del_bi_inc	Kodi pa miyezi itatu yapitayi mwapangapo ndalama mwa inu nokha ?	In the past three months, did you make any income of your own?	1. Yes 0. No		if no, skip to del_bi_inc_other
del_bi_inc_amount	Ngati ndi choncho, munapanga ndalama zingati?	If so, how much (in Kwacha)?	numeric		should only come if del_bi_inc = 1
del_bi_inc_other	Kodi pa miyezi itatu yapitayi mwathandizidwapo ndi ndalama kuchokera kwa munthu wina?	In the past three months, did you receive any money from anybody for yourself?	1. Yes 0. No		if no, skip to del_bi_hh
del_bi_inc_amount_other	Ngati ndi choncho, mwalandira ndalama zingati?	If so, how much (in Kwacha)?	numeric		should only come if del_bi_inc_other = 1
del_bi_hh	Kodi amene amapanga ziganizo zofunika pa banja panu ndi ndani?	Who makes important decisions in your household?	1. Self 2. My husband 3. Somebody else	Interviewer to probe	Skip to del_bi_h_siz if answer is 1 Skip to del_bi_eth_h if answer is 2
del_bi_relation_hh	Kodi ubale wa inu ndi munthu ameneyu ndi wotani?	How are you related to this person?	1. Daughter / Son 2. Sister/ Brother 3. Mother/ Father 4. Mother in law / Father in law 5. Grandmother / grandfather 6. Sister in law / Brother in law 7. Aunt / uncle 8. Cousin 9. Daughter in law / son in law 10. Niece / nephew 99. Other
del_bi_eth_hh	Kodi amene amapnga ziganizo zofunika pa banja panu ndi a mtundu wanji?	What ethnic group does the decision maker belong to?	1. Chewa 2. Ngoni 99. Other
del_bi_rel_hh	Kodi amene amapanga ziganizo zofunika pa banja panu ndi achipembedzo chanji?	What religion does the decision maker practice?	1. Christianity 2. Islam 3. None 99. Other
del_bi_edu_hh	Kodi amene amapanga ziganizo zofunika pa banja panu analekezera pati maphunziro awo?	How far did the decision maker go with his education?	1. No formal education 2. Lower primary (std 1-4) 3. Upper primary (std 5-8) 4. Secondary 5. Above	Here we are interested in the level reached
del_bi_lic_hh	Kodi amene amapanga ziganizo zofunika pa banja panu amatha kulemba ndi kuwerenga?	Is the decision maker able to read and write?	1. Yes 0. No
del_bi_occ_hh	Kodi amene amapanga ziganizo zofunika pa banja panu amagwira ntchito yanji?	What is the main occupation of the decision maker?	1. Working in a farm 2. Working in business 3. Day labourer / casual labourer / odd jobber (farm and non-farm) 4. Civil servant 5. Other public service 6. NGO 7. Cooperative 8. Church 9. Domestic work / housewife 10. Student 11. Retired 12. Unemployed 99. Other
del_bi_h_siz	Ndi anthu angati omwe amakhala pabanja panu? (ana ndi akulu omwe). Tanthauzo la pabanja ndi anthu onse omwe akukhala limodzi mnyumba imeneyi kugawana zakudya, zosowa zina komanso kudalirana(kupatula antchito ndi alendo)	How many people live in your household? (adults and children). We understand by "household" all the people usually living together in this house and sharing meals, expenses and living arrangements (excluding paid servants for the household or visitors).	numeric
del_bi_h_siz_wcba	Kodi mnyumba mwanu mumakhala azimayi angati amene anafika nsinkhu woti akhoza kubereka?	How many women in childbearing age live in your house, including yourself?	Numeric
del_placeholder_01	Pano ndifuna ndidziwe za zinthu zomwe banja lanu lili nazo kapena zinthu zimene zimagwiritsidwa ntchito pa banja panu?	Now I would like to know the items that are owned or used by your household
del_we_hown	Kodi nyumba imene mukukhala panopa mwini wake ndi ndani?	Who owns the house you are currently living in?	1. Owned by household, 2. Owned by another family member 3. Rented 99. Other
del_we_room	Ndizipinda zingati m'nyumba imeneyi zomwe zimakhalidwa ndi anthu a m'banja lanu?	How many bed rooms in your house are occupied by your household?	Numeric
del_we_hwal	Kodi khoma la kunja kwanyumba yanu linamangidwa kugwritsa nchito chiyani?	The outer walls of the house are predominantly made of what material?	1. Grass 2. Mud (Yomata) 3. Compacted Earth (Yamdindo) 4. Mud Brick (unfired) 5. Burnt Bricks 6. Concrete 7. Wood 8. Iron Sheets 99. Other
del_we_hrf	Kodi denga la nyumba yanu ndi lofolelera ndi chiyani?	The roof of the house is made predominantly of what material?	1. Grass 2. Iron sheets 3. Clay 4. Tiles 5. Concrete 6. Plastic sheeting 99. Other
del_we_hfl	Kodi mkati mwanyumba yanu ndimowakidwa ndi chayani?	The floor inside the house is made predominantly of what material?	1. Sand 2. Smoother Mud 3. Smooth cement 4. Wood 5. Tile 99. Other
del_we_elc	kodi m'nyumba mwanu muli magetsi?	Do you have electricity in your house?	1. ESCOM 2. Solar 3. Generator 4. Biogas/biofuels 5. None
del_we_wat	Kodi madzi akumwa apabanja panu mumawapeza kuti makamaka ikakhala nthawi ino ya chaka?	what is the main source of drinking water for your household during this time of the year?	1. Piped in dwelling 2. Communal stand piped 3. Hand pump/ borehole 4. Tanker service 5. Private well 6. Public well 7. Spring 8. River/stream 9. Pond/dam/lake 10. Rain water
del_we_toi	Kodi pa banja panu muli ndi chimbudzi chotani?	What kind of toilet facility does your household have?	1. Flush toilet 2. VIP Latrine 3. Dug-out pit with roof 4. Dug-out pit without roof 5. Open defecation
del_we_h_ph	Kodi nyumba mwanu muli ndi telefoni yomwe ikugwira ntchito pakadali pano?	Does the household own a functioning telephone?	1. Yes 0. No	This combines both mobile phones and landlines
del_we_ohown	Kodi pali nyumba zina zingati zomwe inu kapena anthu ena a pa banja panu ali nazo kupatula imene mukukhalayo? (ikani 0 ngati palibe)	Besides the one you are living in, how many other houses does your household have.	numeric	PUT 0, IF NONE; PUT -98 IF NOT APPLICABLE OR RESPONDENT DOES NOT KNOW
del_we_flan	Kodi banja lanu lili ndi malo omwe mumagwiritsa ntchito pa ulimi? (ngati ndi choncho, tchulani kukula kwake kwa malowa mmaekala) (lembani 0 ngati palibe)	Does your household own or permanently use land that you use for farming? If yes, how many acres? (Put 0, if none)	numeric	PUT 0, IF NONE; PUT -98 IF RESPONDENT DOES NOT KNOW
del_placeholder_02	Lembani nambala ya ziweto zomwe banjali lili nazo (lemabani 0 ngati palibe)	Indicate the number of each of the following birds and animals owned by the household. (Put 0, if none)
del_we_pi	Nkhumba	Pigs	numeric	PUT 0, IF NONE; PUT -98 IF RESPONDENT DOES NOT KNOW
del_we_goa	Mbuzi	Goats	numeric	PUT 0, IF NONE; PUT -98 IF RESPONDENT DOES NOT KNOW
del_we_pou	Nkhuku, Nkhukundembo, nkhanga, abakha ndi nkhunda	Chickens, turkeys, guinea fowls, ducks, and pidgeons	numeric	PUT 0, IF NONE; PUT -98 IF RESPONDENT DOES NOT KNOW
del_placeholder_03	Onetsani nambala ya mtundu wa zoyendera zotsatirazi zomwe banjali liri nazo	Indicate the number of each of the following means of transport that are owned by members of the household?
del_we_t_bic	Njinga	Bicycle	numeric	PUT 0, IF NONE; PUT -98 IF RESPONDENT DOES NOT KNOW
del_placeholder_04	Onetsani nambala ya mtundu wa zipangizo zaulimi zotsatirazi zomwe banjali liri nazo.( Ikani 0 ngati palibe)	Indicate the number of each of the following agricultural implements that are owned by all members of the household? (Put 0, if none)
del_we_f_pan	Chikwanje	Panga	numeric	PUT 0, IF NONE; PUT -98 IF RESPONDENT DOES NOT KNOW
del_we_f_sic		Sickle	numeric	PUT 0, IF NONE; PUT -98 IF RESPONDENT DOES NOT KNOW
del_we_f_picax	Pika	Pick axe	numeric	PUT 0, IF NONE; PUT -98 IF RESPONDENT DOES NOT KNOW
del_we_f_ax	Nkhwangwa	Axe	numeric	PUT 0, IF NONE; PUT -98 IF RESPONDENT DOES NOT KNOW
del_we_f_wh	Wilibala	Wheel barrow	numeric	PUT 0, IF NONE; PUT -98 IF RESPONDENT DOES NOT KNOW
del_we_f_shov	Shovelo	Shovel	numeric	PUT 0, IF NONE; PUT -98 IF RESPONDENT DOES NOT KNOW
del_we_f_ham	Hamala	Hammer	numeric	PUT 0, IF NONE; PUT -98 IF RESPONDENT DOES NOT KNOW
del_placeholder_05	Onetsani nambala ya zinthu zotsatirazi zomwe banjali liri nazo	Indicate the number of each of the following items owned by the household. (Put 0, if none)
del_we_h_rad	Wailesi	Radio	numeric	PUT 0, IF NONE; PUT -98 IF RESPONDENT DOES NOT KNOW
del_we_h_mat	Matilesi	Matress	numeric	PUT 0, IF NONE; PUT -98 IF RESPONDENT DOES NOT KNOW
del_we_h_bed	Bedi	Bed	numeric	PUT 0, IF NONE; PUT -98 IF RESPONDENT DOES NOT KNOW
del_we_h_sofa	Sofa	Sofa set	numeric	PUT 0, IF NONE; PUT -98 IF RESPONDENT DOES NOT KNOW
del_we_h_table	Tebulo	Table	numeric	PUT 0, IF NONE; PUT -98 IF RESPONDENT DOES NOT KNOW
del_we_h_chair	Mpando	Chair	numeric	PUT 0, IF NONE; PUT -98 IF RESPONDENT DOES NOT KNOW

## Sheet: Delivery - Core
Variable name	Question - Chichewa	Question - English	Answer categories / input format	Interviewer hints	Programming Instructions, Logical skips and checks	Info for analysis
del_placeholder_06	Pano ndifuna ndikufunseni mafunso okhudzana ndi pakati pomwe muli napo pano ngakhalenso mbuyumu ngati munakhalapo woyembekezera	Now I would like to ask you questions regarding this pregnancy and possible previous pregnancies
del_c_grav	Kodi mmoyo mwanu mwakhalapo oyembekezera kangati kuphatikiza pakati pomwe muli napo posachedwapa?	How many pregnancies, including the past one, have you ever had?	Numeric	Interviewer to probe	skip to del_c_before_after_fac if 1
del_c_par	Kodi mwabelekapo kangati?	How many children did you give birth to?	numeric		No skip, questions that follow should be asked
del_c_children	Kodi muli ndi ana angati obereka nokha amene ali amoyo pakadali pano?	How many biological children do you have that are alive now?	Numeric		should only come up if del_c_par>1
del_c_misc	Kodi munayamba mwapititsapo padera?	Have you ever had a miscarriage?	1. Yes 0. No		should only come up if del_c_par>1
del_c_still	Kodi munayamba mwaberekapo mwana wakufa?	Have you ever had a still birth?	1. Yes 0. No		should only come up if del_c_par>1
del_c_prem	Kodi munayamba mwaberekapo mwana wosakwana masiku?	Have you ever had a premature birth?	1. Yes 0. No		should only come up if del_c_par>1
del_c_before_after_fac	Kodi mwanayu wabadwa mutafika kuchipatala kuno kapena ayi?	Did you deliver before or after reaching the facility?	1. After 0. Before		If 1, skip to del_c_meth
del_c_before_where	Ngati ayi, mwanayu wabadwira kuti?	If before, where did the delivery occur?	1. Home 2. On the way 3. Another facility
del_c_meth	Kodi mwachira kupyolera njira yanji?	How did you deliver?	1. Vaginal 2. C-section 3. Vacuum/Forceps Extraction
del_c_baby	Mwana wabadwa wotani?	What is the condition of baby?	1. Alive 2. Stillbirth 3. Died after birth		If 1 or 2, skip to del_c_anc_n
del_c_baby_death	Ngati mwana anamwalira atabadwa, anamwalira patapita masiku angati?	If the baby died after birth, how many days after birth did the baby die?	Numeric		should only come up if del_c_baby is 3
del_c_anc_n	Kodi munabwera ku sikelo masiku angati?	How many ANC visits did you attend for this pregnancy?	Numeric	PUT 0 IF NONE, RECORD 98 IF RESPONDENT DOES NOT KNOW
del_c_sat	Kukhutitsidwa kwanu nkotani ndi chithandizo chimene mwalandira pachipatala pano?	Overall, how satisfied were you with the services you received at this facility?	1. very satisfied 2. somewhat satisfied 3. neither satisfied nor unsatisfied 4. somewhat unsatisfied 5. very unsatisfied	READ OUT OPTIONS
del_c_rec	Mungalangizeko anzanu kapena abale kuti azigwiritsa ntchito chipatala chimenechi akafuna kuchira?	Would you recommend to family or friends to use this facility?	1. Yes 0. No
del_c_why_fac	Kodi chifukwa chenicheni nchiti chimene mwasankhira kuti mubwere ku chipatala chino?	What is the main reason for why you have come to this facility?	1. Recommendation by Western health care provider (HSA, facility staff) 2. Recommendation by traditional health care provider (TBA, traditional healer, herbalist) 3. Recommendation by traditional or local opinion leader 4. Close proximity, easy to reach 5. Better services compared to alternatives 6. Lower cost of services compared to alternatives 7. I received financial or in-kind incentives to g…
del_c_ref	Kodi kuchipatala kuno achita kukutumizani, kapena mwabwera nokha?	Did you come to this facility on your own or you were referred from a lower level facility?	1. On my own 2. Referred from lower level facility	ASK THIS QUESTION ONLY IF AT THE DISTRICT HOSPITAL; LEAVE BLANK IF YOU ARE NOT AT THE DISTRICT HOSPITAL
del_c_tran	Kodi mwabwera bwanji kuchipatala kuno?	How did you come to the facility?	1. Walking 2. Bus/Minibus/Matola 3. Cart 4. Bicycle 5. Motorbike 6. Car 7. Bicycle ambulance 8. Motorized ambulance 99. Other
del_c_tran_cost	Kodi mwalipira ndalama zingati za thalansipoti?	How much did you pay for transport (in Kwacha)?	numeric	PUT 0 IF NONE; PUT -98 IF RESPONDENT DOES NOT KNOW		Kwacha
del_c_tratim	Kodi mwayenda maola ochuluka bwanji kuti mudzafike ku chipatala kuno?	How long did it take you to get to the facility? (hrs)	numeric	RECORD -98 IF RESPONDENT DOES NOT KNOW		Hours
del_c_before_time	Kodi kuno munakhala masike angati musanabereke?	How many days before delivery did you come to the health facility?	numeric	RECORD 0 IF SHE CAME ON THE DAY OF DELIVERY; RECORD -98 IF RESPONDENT DOES NOT KNOW	if 0, skip to del_c_symp	Days
del_c_before_place	Kodi nthawi imene mumadikirira kubereka mumakhala potani mchipatala muno?	Specifically where in the facility were you staying/waiting?	1. Antenatal ward 2. Waiting shelters 3. Guardian Shelter 4. Outside 99. other
del_c_before_place_oth	Chonde tchulani malo amene inu mumakhala nthawi imene mumadikirira kubereka ngati pandondomekopa palibe	If other, please specify	textfield
del_c_symp	Ngati munabereka tsiku lomwelo munafikira kuchipatala kuno, mumamva chani chimene chinakupangitsani kuti mubwere kuno.	If you came to the facility on the day of the delivery, with which symptoms did you come?	1. Labor pain 2. Water broke 3. Vaginal bleeding 4. No fetal movement 5. Convulsion/seizure 6. Severe headache/blurred vision 7. Swollen legs/feet 8. Breathing problems 9. Fever			multiple select
del_c_after_time	Kodi mupita kwanu patatha masiku angati chiberekereni?	How many days after delivery are you leaving to return home?	numeric	RECORD 0 IF SHE LEFT ON THE DAY OF DELIVERY; RECORD -98 IF RESPONDENT DOES NOT KNOW
del_c_after_place	Kodi nthawi imene mukudikira kumapita kwanu mudzikhala potani mchipatala muno?	Specifically where in the facility have you stayed/waited after delivery?	1. Maternity ward 2. Waiting shelters 3. Guardian Shelter 4. Outside 99. other
del_c_acc_n	Kodi ndi anthu akulu angati amene anakuperekezani kuno kuchipatala pamene mumadzachira?	How many adults accompanied you to the health care facility to deliver?	Numeric	If nobody came along, please put 0. If more than one person came along, the following three questions will be repeated for each person who accompanied. Please make sure to refer to one person at a time.	if the answer is 0, please skip to del_c_food
del_c_acc_occ_1/2/3	Kodi munthu amene anakuperekezaniyu amagwira ntchito yanji?	What is the main occupation of the first person who accompanied you?	1. Working on own farm 2. Working regularly on farm of another person 3. Working in own business 4. Working regularly in business of another person 5. Day labourer / casual labourer / odd jobber (farm and non-farm) 6. Civil servant 7. Other public service 8. NGO 9. Cooperative 10. Church 11. Domestic work / housewife 12. Student 13. Retired 14. Unemployed 98. Do not know 99. Other		if del_c_acc_n>0 all variables starting from del_c_acc_occ up to del_c_acc_tran need to be looped up and the loop repeated as mnay times as the numeric answer in del_c_acc_n (what is the first persons …, what is the second persons … ) variables in first loop should carry _1 in the end, second loop _2, third loop _3	3rd loop: Retired and unemployed were given the same code during programming; both are subsummed under 14, accordingly
del_c_acc_time_1/2/3	Kodi munthu amene anakuperekezaniyu, anali nanu limodzi nthawi yonse yimene inu mumalandira chithandizo?	Did this person stay with you the whole period you received care?	1. Yes all the time 2. They stayed with me half the time 3. They turned back soon we arrived at the facility		skip to del_c_food if 1,3
del_c_acc_comm_1/2/3	Kodi munthu ameneyu amagonera konkuno kapena amayendera tsiku ndi tsiku kuchoka kunyumba kubwera kuno kuchipatala kudzakuonani	Did this person commute to and from home to visit you the times he/she was not with you?	1. Yes 0. No 98. Don’t know		if answer is 0 OR 98, skip to del_c_food	3rd loop: Do not know was not programmed
del_c_acc_tran_1/2/3	Kodi mukuganiza kuti amaononga ndalama zingati za thalansipoti akamabwera kudzakuonani?	How much would you estimate the person spent on transport to and from each trip (in Kwacha)?	numeric			Kwacha
del_c_food	Kodi munagula zakudya kapena zakumwa zanu kapena za omwe anakuperekezani?	Did you buy any food or drinks for yourself and companions during your stay at this facility while waiting for delivery?	1. Yes 0. No		if answer is 0, skip to del_c_cost
del_c_foodcost	Ndindalama zochuluka bwanji zomwe mwaononga pogula zakudya ndi zakumwazi	How much money in total did you spend on meals and drinks for you and your companions (in Kwacha)?	numeric	RECORD-98 IF RESPONDENT DOES NOT KNOW		Kwacha
del_c_cost	Kodi mwalipira ndalama ina ili yonse pachithandizo chimene mwalandira kuchipatala kuno?	Did you have to pay anything for the health services received while at this facility?	1. Yes 0. No		if 0, skip to del_cct_reg
del_c_cost_split	Kodi mukhoza kusiyanitsa ndalama zimene mwapereka pachithandizo chilichonse chimene mwalandira pachokhapachokha?	Are you able to separate the amount paid for different services ?	1. Yes 0. No		skip to del_c_cost_specific if 1
del_c_cost_total	Kodi ndalama zonse zomwe mwalandira kuti mulandire thandizo lero zakwana zingati?	How much in total did you pay for the care you received today (in Kwacha)?	numeric	RECORD-98 IF RESPONDENT DOES NOT KNOW	should only come up if del_c_cost_split=0	Kwacha
del_c_cost_specific	Pemphani kuti muone risiti, ndipo lembani mitengo alipira 1) pamankhwala okha 2) kuti aonane ndi adokotala 3) Mwalipira zingati kuti akuyezeni 4) kuti alembetse dzina?	Ask to see the patients receipt and document accordly: 1) Drugs and materal 2) consultations fee 3) laboratory tests and diagnostics 4) registration fee		RECORD 0 IF NONE, PUT -98 IF RESPONDENT DOES NOT KNOW	should only come up if del_c_cost_split=1
del_c_cost_specific_1		Drugs & materials	numeric
del_c_cost_specific_2		Consultation fee	numeric
del_c_cost_specific_3		Laboratory tests and diagnostics	numeric
del_c_cost_specific_4		Registration fee	numeric
del_c_pay_who	Kodi ndalama zimenezi mwalipira kwa ndani?	To whom did you pay this money?	1. To the cashier 2. To the pharmacist 3. To the health provider 99. Other		should only come up if del_c_cost=1 skip to del_cct_reg for all answers BUT 99
del_c_pay_who_other		If other, please specify	textentry		should only come up if del_c_pay_who=99
del_cct_reg	Kodi munalembetsa za RBF4MNH?	Were you registered for the RBF4MNH initiative?	0.No 1. Yes 98. Don’t know		if 0 skip to del_placeholder_07
del_cct_cash	Kodi munalandira ndalama ina iliyonse mutangofika kuno ku chipatala?	Did you receive any money upon arrival to the facility?	0. No 1. Yes		if 0 skip to del_placeholder_07
del_cct_cashamt	Ngati ndi choncho, ndi zingati?	If so, how much (in Kwacha)?	numeric
del_cct_payer	Kodi ndi ndani amene anakupatsani ndalamazi?	Who gave you the money?	1. Health worker 2. Cashier 3. Other staff member
del_cct_purp	Kodi mukudziwa chifukwa chomwe munapatsidwira ndalamazi?	Do you know for which purpose this money was given to you?	0. No 1. Yes		if 0 skip to del_placeholder_07
del_cct_purpdetail	Ngati ndi choncho, chonde longosolani chifukwa chomwe munapatsidwira ndalamazi	If yes, could you please tell me for which purpose this money was given to you?	1. Transport reimbursement 2. Pre-delivery costs reimbursement 3. Hospital stay reimbursement 4. no specific purpose was mentioned 99. Other (specify)	Multiple answers apply	MULTIPLE SELECT Please display the following 5 options (other textfield should come on separate page if other is selected) as one list, with check boxes next to them; answers should translate to the raw data set with each option forming a separate variable
del_placeholder_07	Pano ndifuna ndikufunseni mafunso okhudzana ndi kachezedwe kanu ndi ogwira ntchito mchipatala nthawi imene munali kulandira chithandizo.	In the following, I am going to ask you some questions on the interaction with the healthcare worker and the treatment you received.
del_c_wait	Kodi munadikira nthawi yayitali bwanji musanaonane ndi ogwira nrchito mchipatala ulendo uno?	How long did you have to wait before you were attended by the health worker on the first day you visited? (minutes)	numeric	RECORD-98 IF RESPONDENT DOES NOT KNOW		Minutes
del_c_intro	Kodi amene amakuthandizani kusikelo kuno anakuwuzani dzina ndi udindo wawo mchipatala muno?	Did the health workers directly in contact with you during the delivery introduce themselves to you with their names and their professional titles?	1. All of them did 2. Only some did 3. None of them did
del_c_expl_exam	Asanayambe kukuyezani, kodi ogwira ntchito anakulongosolerani zomwe akufuna achite pathupi lanu?	Before examining your body, did the health worker explain the procedures to you?	1. Yes 0. No 2. No examinations performed
del_c_expl_med	Kodi asanakupatseni makhwala ndi kukubayani, anakulongosolerani chifukwa chimene akuchitira izi?	Before administering medications and injections to you, did the health worker explain the purpose of the treatments?	1. Yes 0. No 2. No medications given
del_c_expl_blood	Kodi asankutengani magazi anakulongosolerani chifukwa chimene akutengera magazi?	Before drawing blood from you, did the healthcare provider explain the purpose of the blood specimen?	1. Yes 0. No 2. No blood drawn
del_c_cons	Kodi asanayambe kukugwilani kapena kukuyesani pali ponse, anapempha chilolezo kwa inu kuti akhoza kutero?	Before performing procedures on you, did the health worker(s) ask for your consent?	1. Always 2. Sometimes 3. Never 4. No procedures performed.
del_c_enc	Kodi anakulimbikitsani kuti mukhonza kuwafunsa mafunso okhudzana ndi chithandizo chimene inu munali kulandira pobereka?	Did the health worker encourage you to ask questions regarding the clincial care you received?	1. Yes 0. No
del_c_guar	Kodi anakuuzani kuti mukhoza kulowa mchipinda choberekera ndi wokuyanirani munthawi imene inu mukubereka?	Did the health workers offer you to have a guardian with you at your side throughout the entire delivery process?	1. Yes 0. No
del_c_conf	kodi ogwira ntchito mchipatala amene amakuthandizani inuyu anayesetsa kukusungirani chinsinsi (pa za kubereka kwanu, kuyezedwa kwanu, zotsatira za magazi anu, komanso pa mafunso omwe inu mumawafunsa) posawonetsa ma peshenti anzanu ngakhalenso okuyang'anirani, koma inu nokha?	Did the health workers make efforts to ensure that all confidential and private matters (delivery of your baby, physical examinations, laboratory results, personal questions, etc.) were not shared with or witnessed by other patients or guardians other than your own?	1. Always 2. Sometimes 3. Never
del_c_bp_before	Kodi munayezedwapo kathamandidwe ka magazi mwana asanabadwe?	Has the healthcare worker taken your blood pressure at least once while you were still in labour?	1. Yes 0. No
del_c_bp_after	Kodi munayezedwapo kathamandidwe ka magazi mwana atabadwa?	Has the healthcare worker taken your blood pressure at least once after your baby was delivered?	1. Yes 0. No 98. Don’t remember
del_c_he	Kodi mutabereka mwauzidwapo zotsatirazi? 1. Kagwiritsidwe ntchito ka neti kwa inu ndi mwana. 2. Ubwino wake woyamwitsa mwakathithi miyezi yoyambirira mwana atangobadwa. 3. Za kadyedwe kabwino. 4. Mavuto amene akhoza kuoneka kwa munthu wamayi akangobereka kumene (mavuto oopsa a ubereki) ndipo kuti mukaona zoterezi muthamangire kuchipatala. 5. Mavuto amene angachitike kwa mwana wongobadwa kumene nd…	After your delivery, did the health worker(s) talk to you about any of the following topics?	1. The use of insecticide treated bed nets for you and your baby. 2. The advantages of early and exclusive breastfeeding during the first months after delivery. 3. How to best adjust your daily diet during breastfeeding. 4. The specific health problems that can occur in a mother during the weeks after delivery (so-called maternal danger signs) and should prompt you to seek health care immediately…			multiple select
del_c_he_oth		If other, please specify	textfield		should only come up if del_c_he=99
del_c_outcome	Pemphani kuti muone kalata yotulikira muchipata kapena health passport. Lembani zotsatila za kubelekedwa kwa mwana.	Ask to see patient discharge slip/ health passport and record specific birth outcome accordingly	1. Normal birth/ SVD 2. Caesarian section 3. Vacuum extraction 4. Premature labor 5. Low birth weight 6. Puerperal sepsis 7. Neonatal sepsis 8. Fresh still birth 9. Macerated still birth 10. Asphixia 99. other		skip to placeholder_08 for all answers BUT 99
del_c_outcome_oth		If other, please specify	textfield		should only come up if del_c_outcome=99

## Sheet: Delivery - QoC
Variable name	Question - Chichewa	Question - English	Answer categories / input format	Interviewer hints	Programming Instructins, Logical skips and checks	Info for analysis
del_placeholder_08	Pano ndikufunsani mafunso wokhudzana ndi mmene inu mwakhutitsidwira ndi chithandizo chimene mwalandira. Ndikuwerengerani chiganizo chosonyeza kukhutitsidwa kwanu ndi chithandizo chiimene mwalandira, chonde mundiuze ngati mukuvomereza kapena kutsutsa ndipo onetsani kukhutira kapena kusakhutira kwanu pogwiritsa ntchito mulingo umene inu mwapatsidwa.	In this part of the questionnaire I would like to ask you some questions regarding your satisfaction with the service you have received today. I am going to read you a series of statements about your level of satisfaction with various aspects of the service received. For each of these aspects, please tell me whether you agree or disagree and show how you rate the scale of agreement/disgreement on…
del_placeholder_09	Pano ndikufunsani mafunso wokhudzana ndi ubale umene unalipo pakati pa inu ndi ogwira nthito mchipatala nthawi imene inu munali kulandira chithandizo. Chonde dziwani kuti tikutanthauza ubale umene unalipo lero osati masike ena amene munabwerapo mmbuyomu.	I am first going to ask you about the interpersonal relations with the health worker during this visit. Please note that we are interested with the current visit and not other visits you might have previously had.
del_qoc_intp_1	Ndili ndi chithunzithunzi chabwino cha ogwila ntchito mchipatala amene amandithandiza	The health worker made a good impression on me	1. 1= complete disagreement 2. 2 3. 3 4. 4 5. 5 6. 6 7. 7 8. 8 9. 9 10. 10=complete agreement			Schutte scale used as visual aid in entire section
del_qoc_intp_2	Iye amapezeka munthawi yonse yofunika	She/he was available for me	1. 1= complete disagreement 2. 2 3. 3 4. 4 5. 5 6. 6 7. 7 8. 8 9. 9 10. 10=complete agreement
del_qoc_intp_3	Iye anandiyankha mafunso anga	She/he responded to my questions	1. 1= complete disagreement 2. 2 3. 3 4. 4 5. 5 6. 6 7. 7 8. 8 9. 9 10. 10=complete agreement
del_qoc_intp_4	Iye anandilongosolera zonse zomwe ziti zichitike pamatenda komanso pakubereka	She/he explained the process of labor and delivery	1. 1= complete disagreement 2. 2 3. 3 4. 4 5. 5 6. 6 7. 7 8. 8 9. 9 10. 10=complete agreement
del_qoc_intp_5	Ndinali ndichikhulupiliro mwa ogwira ntchito mchipatala kuti andithandiza	I felt confident in the health worker’s ability to assist me	1. 1= complete disagreement 2. 2 3. 3 4. 4 5. 5 6. 6 7. 7 8. 8 9. 9 10. 10=complete agreement
del_qoc_intp_6	Iye anali wodziwa ntchito	She/he was efficient	1. 1= complete disagreement 2. 2 3. 3 4. 4 5. 5 6. 6 7. 7 8. 8 9. 9 10. 10=complete agreement
del_qoc_intp_7	Iye anali ndi chidwi pazosowa zanga	She/he was attentive towards my needs	1. 1= complete disagreement 2. 2 3. 3 4. 4 5. 5 6. 6 7. 7 8. 8 9. 9 10. 10=complete agreement
del_qoc_intp_8	Ogwila ntchito mchipatala anali ndi chidwi pa mwana wanga	The midwife / birth attendant or health worker was attentive towards my baby	1. 1= complete disagreement 2. 2 3. 3 4. 4 5. 5 6. 6 7. 7 8. 8 9. 9 10. 10=complete agreement
del_qoc_intp_9	Iye anandilimbikitsa pa nkhani ya kuyamwitsa	She/he was supportive with regard to breastfeeding	1. 1= complete disagreement 2. 2 3. 3 4. 4 5. 5 6. 6 7. 7 8. 8 9. 9 10. 10=complete agreement
del_qoc_intp_10	Iye anandilimbikitsa pa nkhawa zimene ndinali nazo	She/he reassured me concerning my worries	1. 1= complete disagreement 2. 2 3. 3 4. 4 5. 5 6. 6 7. 7 8. 8 9. 9 10. 10=complete agreement
del_qoc_intp_11	Iye anandithandiza pamene ndinali kumva ululu pochila	She/he looked after my pain(s)	1. 1= complete disagreement 2. 2 3. 3 4. 4 5. 5 6. 6 7. 7 8. 8 9. 9 10. 10=complete agreement
del_qoc_intp_12	Iye anaonetsetsa kuti ine ndi mwana tonse tili bwino	She/he made sure me and my baby are well	1. 1= complete disagreement 2. 2 3. 3 4. 4 5. 5 6. 6 7. 7 8. 8 9. 9 10. 10=complete agreement
del_qoc_intp_13	Iye anali nane pamene ndinali mu leba ndi pobereka	She/he was with me during labor and delivery	1. 1= complete disagreement 2. 2 3. 3 4. 4 5. 5 6. 6 7. 7 8. 8 9. 9 10. 10=complete agreement
del_qoc_intp_14	Iye amachita moleza	She/he behaved in a gentle manner	1. 1= complete disagreement 2. 2 3. 3 4. 4 5. 5 6. 6 7. 7 8. 8 9. 9 10. 10=complete agreement
del_qoc_intp_15	Iye amalankhula moleza	She/he spoke in a gentle manner	1. 1= complete disagreement 2. 2 3. 3 4. 4 5. 5 6. 6 7. 7 8. 8 9. 9 10. 10=complete agreement
del_placeholder_10	Pano ndikufunsani mafunso wokhudzana ndi malo amene munali kuberekera	Now am going to ask you about the conditions and environment of the delivery room
del_qoc_envir_1	Kupeza njira yopita kuchipinda choberekera (delivery room) kunali kosavuta	Finding the way to the delivery room was easy	1. 1= complete disagreement 2. 2 3. 3 4. 4 5. 5 6. 6 7. 7 8. 8 9. 9 10. 10=complete agreement
del_qoc_envir_2	Mchipinda choberekera munali zipangizo zokwanira	The delivery room was well equipped	1. 1= complete disagreement 2. 2 3. 3 4. 4 5. 5 6. 6 7. 7 8. 8 9. 9 10. 10=complete agreement
del_qoc_envir_3	Ndinali womasuka mchipindamo	I was set up comfortably	1. 1= complete disagreement 2. 2 3. 3 4. 4 5. 5 6. 6 7. 7 8. 8 9. 9 10. 10=complete agreement
del_qoc_envir_4	Chipinda choberekerachi chinali chaukhondo	The delivery room was clean and of satisfactory hygiene	1. 1= complete disagreement 2. 2 3. 3 4. 4 5. 5 6. 6 7. 7 8. 8 9. 9 10. 10=complete agreement
del_qoc_envir_5	Chipinda choberekerachi chinali chachikulu bwino	The delivery room was big enough	1. 1= complete disagreement 2. 2 3. 3 4. 4 5. 5 6. 6 7. 7 8. 8 9. 9 10. 10=complete agreement
del_qoc_envir_6	Mchipindamu munalibe phokoso	The delivery room was calm, without noise	1. 1= complete disagreement 2. 2 3. 3 4. 4 5. 5 6. 6 7. 7 8. 8 9. 9 10. 10=complete agreement
del_qoc_envir_7	Ndinali okhutitsidwa ndi kutentha kwa mchipindamu	The temperature in the delivery room was satisfactory	1. 1= complete disagreement 2. 2 3. 3 4. 4 5. 5 6. 6 7. 7 8. 8 9. 9 10. 10=complete agreement
del_qoc_envir_8	Ndinali wokhutitsidwa ndi kuwala kwa chipinda choberekerachi	The delivery room was not too dark	1. 1= complete disagreement 2. 2 3. 3 4. 4 5. 5 6. 6 7. 7 8. 8 9. 9 10. 10=complete agreement
del_placeholder_11	Pano ndikufunsani mafunso wokhudzana zina ndi zina zokhudzana ndi chithandizo chimene mwalandira pobereka	Now am going to ask you some general issues regading your visit at the delivery
del_qoc_gen_1	Anthu ogwira ntchito mchipatala anali wodziwa ntchito yawo bwino	The health workers were competent	1. 1= complete disagreement 2. 2 3. 3 4. 4 5. 5 6. 6 7. 7 8. 8 9. 9 10. 10=complete agreement
del_qoc_gen_2	Anthu ogwira ntchito mchipatala anali achangu	The health workers were efficient	1. 1= complete disagreement 2. 2 3. 3 4. 4 5. 5 6. 6 7. 7 8. 8 9. 9 10. 10=complete agreement
del_qoc_gen_3	Anthu ogwira ntchito mchipatala anali a ulemu	Overall, the health workers had respect	1. 1= complete disagreement 2. 2 3. 3 4. 4 5. 5 6. 6 7. 7 8. 8 9. 9 10. 10=complete agreement
del_qoc_gen_4	Anthu ogwira ntchito mhcipatala anali wochita zinthu mosamalitsa	Overall, the health workers were sensitive	1. 1= complete disagreement 2. 2 3. 3 4. 4 5. 5 6. 6 7. 7 8. 8 9. 9 10. 10=complete agreement
del_qoc_gen_5	Anthu ogwira ntchito mchipatala anali abwino kwa ine	Overall, the health workers were nice to me	1. 1= complete disagreement 2. 2 3. 3 4. 4 5. 5 6. 6 7. 7 8. 8 9. 9 10. 10=complete agreement
del_qoc_gen_6	Anthu ogwira ntchito mchipatala anali oleza mtima	Overall, the health workers were patient	1. 1= complete disagreement 2. 2 3. 3 4. 4 5. 5 6. 6 7. 7 8. 8 9. 9 10. 10=complete agreement
del_qoc_gen_7	Anthu ogwira ntchito mchipatala anali ogwirizana	Health workers were well coordinated	1. 1= complete disagreement 2. 2 3. 3 4. 4 5. 5 6. 6 7. 7 8. 8 9. 9 10. 10=complete agreement
del_qoc_gen_8	Chisamaliro chake chinali chapamwamba kuposa muyeso umene ine ndimauyembekezera	The quality of care was higher than I expected	1. 1= complete disagreement 2. 2 3. 3 4. 4 5. 5 6. 6 7. 7 8. 8 9. 9 10. 10=complete agreement
del_qoc_gen_9	Ulendo wochokera kunyumba Kwanga kudzafika kuno ndiwopiririka	The distance from my home to the health facility is bearable	1. 1= complete disagreement 2. 2 3. 3 4. 4 5. 5 6. 6 7. 7 8. 8 9. 9 10. 10=complete agreement
del_qoc_gen_10	Ine ndikukhulupirira kuti anthu ogwira ntchito mchipatala chino ndi achilungamo	I believe that people working in this health facility are honest	1. 1= complete disagreement 2. 2 3. 3 4. 4 5. 5 6. 6 7. 7 8. 8 9. 9 10. 10=complete agreement
