# Supplementary material for: How do Malawian women rate the quality of maternal and newborn care? Experiences and perceptions of women in the central and southern regions
Source: BMC Pregnancy Childbirth. 2015 Aug 15;15:169. doi: 10.1186/s12884-015-0560-x (PMC4537589; doi:10.1186/s12884-015-0560-x)
Supplement: Additional file 3: — PNC Exit Interview Questionnaire. [file 12884_2015_560_MOESM3_ESM.xls]

## Sheet: Basic Info and Assets
Variable name	Question - Chichewa	Question - English	Answer categories / input format	Interviewer hints	Programming Insructions, Logical skips and checks	Info for analysis
pnc_bi_int_id		Please choose the interviewer's name	PLACEHOLDER ANSWER CATEGORIES - see programming instructions	INTERVIEWER TO FILL IN; DO NOT POSE QUESTION TO INTERVIEWEE	the answer categories will be the actual interviewer names. We will not have a final interviewer list until shortly before data collection. For now, please program 25 placeholders (meaning 25 answer options labelled 1 through 25) for the answer categories that allow us to program the acutal list of names of interviewers at a later stage. Or any other placeholder system you prefer that allows us t…
pnc_bi_dis		District	1. Balaka 2. Dedza 3. Mchinji 4. Ntcheu	INTERVIEWER TO FILL IN; DO NOT POSE QUESTION TO INTERVIEWEE	Skip to pnc_bi_fac_BA if 1, to pnc_bi_fac_DA if 2, to pnc_bi_fac_MI if 3, to pnc_bi_fac_NU if 4
pnc_bi_fac_BA		Please choose facility	1. Balaka District Hospital (Balaka) 8. Kalembo Health Center (Balaka) 9. Kankao Health Center (Balaka), CHAM 10. Kwitanda Dispensary (Balaka) 11. Mbera Health Center (Balaka) 13. Nandumbo Health Center (Balaka) 14. Phalula Health Center (Balaka), CHAM 15. Phimbi Health Center (Balaka)	INTERVIEWER TO FILL IN; DO NOT POSE QUESTION TO INTERVIEWEE	should only come up if pnc_bi_dis=1; skip to pnc_bi_refusal from here
pnc_bi_fac_DA		Please choose facility	24. Chitowo Health Center (Dedza) 26. Dedza District Hospital (Dedza) 28. Golomoti Health Center (Dedza) 33. Kaphuka Health Center (Dedza) 34. Kasina Health Center (Dedza) 36. Lobi Health Center (Dedza) 39. Mayani Health Center (Dedza) 49. Mua Mission Hospital (Dedza), CHAM	INTERVIEWER TO FILL IN; DO NOT POSE QUESTION TO INTERVIEWEE	should only come up if pnc_bi_dis=2; skip to pnc_bi_refusal from here
pnc_bi_fac_MI		Please choose facility	55. Chipumi Health Center (Mchinji) 58. Kaigwazanga Health Center (Mchinji) 60. Kapiri Health Center (Mchinji) 62. Kochilira Health Center (Mchinji) 64. Mchinji District Hospital (Mchinji) 65. Mikundi Health Center (Mchinji) 66. Mkanda Health Center (Mchinji) 68. Nkhwazi Health Center (Mchinji)	INTERVIEWER TO FILL IN; DO NOT POSE QUESTION TO INTERVIEWEE	should only come up if pnc_bi_dis=3; skip to pnc_bi_refusal from here
pnc_bi_fac_NU		Please choose facility	70. Bilila Health Center (Ntcheu) 71. Biriwiri Health Center (Ntcheu) 82. Kandeu Health Center (Ntcheu) 83. Kapeni Health Center (Ntcheu) 84. Kasinje Health Center (Ntcheu) 85. Katsekera Health Center (Ntcheu) 87. Lizulu Health Center (Ntcheu) 101. Ntcheu District Hospital (Ntcheu) 108. Ganya Health Center (Ntcheu)	INTERVIEWER TO FILL IN; DO NOT POSE QUESTION TO INTERVIEWEE	should only come up if pnc_bi_dis=4; skip to pnc_bi_refusal from here
pnc_bi_refusal		Administer consent: read consent form and allow patient to ask questions	1. Yes, consent given 0. Consent not given	INTERVIEWER TO FILL IN; DO NOT POSE QUESTION TO INTERVIEWEE	If no, end of interview
pnc_bi_s_t		Start time of the interview done automatically by the device	Time/Date stamp
pnc_bi_com	Kodi dzina la mudzi/tawuni ino ndi chani?(mudzi kapena tawuni)	What is the name of your village	textfield
pnc_bi_ag	Kodi muli ndi dzaka dzingati?	How old are you?	numeric	Record 98 if respondent does not know
pnc_bi_mst	kodi muli pabanja?	What is your marital status?	1. Single 2. Married/cohabiting 3. Widowed 4. Divorced/separated	Interviewer to probe
pnc_bi_eth	Kodi ndinu a mtundu wanji?	What is your ethnic group?	1. Chewa 2. Ngoni 99. Other
pnc_bi_rel	Kodi ndinu achipembedzo chanji?	What is your religion ?	1. Christianity 2. Islam 3. None 99. Other
pnc_bi_edu	Kodi sukulu munalekeza pati?	How far did you go with your education?	1. No formal education 2. Lower primary (std 1-4) 3. Upper primary (std 5-8) 4. Secondary 5. Above	Here we are interested in the level reached
pnc_bi_lic	Kodi mumatha kulemba ndi kuwerenga?	Are you able to read and write?	1. Yes 0. No
pnc_bi_oc	Kodi mumagwira ntchito yanji?	What is your primary occupation?	1. Working in a farm 2. Working in business 3. Day labourer / casual labourer / odd jobber (farm and non-farm) 4. Civil servant 5. Other public service 6. NGO 7. Cooperative 8. Church 9. Domestic work / housewife 10. Student 11. Retired 12. Unemployed 99. Other
pnc_bi_inc	Kodi pa miyezi itatu yapitayi mwapangapo ndalama mwa inu nokha ?	In the past three months, did you make any income of your own?	1. Yes 0. No		if no, skip to pnc_bi_inc_other
pnc_bi_inc_amount	Ngati ndi choncho, munapanga ndalama zingati?	If so, how much (in Kwacha)?	numeric		should only come if pnc_bi_inc = 1
pnc_bi_inc_other	Kodi pa miyezi itatu yapitayi mwathandizidwapo ndi ndalama kuchokera kwa munthu wina?	In the past three months, did you receive any money from anybody for yourself?	1. Yes 0. No		if no, skip to pnc_bi_hh
pnc_bi_inc_amount_other	Ngati ndi choncho, mwalandira ndalama zingati?	If so, how much (in Kwacha)?	numeric		should only come if pnc_bi_inc_other = 1
pnc_bi_hh	Kodi amene amapanga ziganizo zofunika pa banja panu ndi ndani?	Who makes important decisions in your household?	1. I am 2. My husband 3. Somebody else	Interviewer to probe	Skip to pnc_bi_h_siz if answer is 1 Skip to pnc_bi_eth_h if answer is 2
pnc_bi_relation_hh	Kodi ubale wa inu ndi munthu ameneyu ndi wotani?	How are you related to this person?	1. Daughter / Son 2. Sister/ Brother 3. Mother/ Father 4. Mother in law / Father in law 5. Grandmother / grandfather 6. Sister in law / Brother in law 7. Aunt / uncle 8. Cousin 9. Daughter in law / son in law 10. Niece / nephew 99. Other
pnc_bi_eth_hh	Kodi amene amapnga ziganizo zofunika pa banja panu ndi a mtundu wanji?	What ethnic group does the decision maker belong to?	1. Chewa 2. Ngoni 99. Other
pnc_bi_rel_hh	Kodi amene amapanga ziganizo zofunika pa banja panu ndi achipembedzo chanji?	What religion does the decision maker practice?	1. Christianity 2. Islam 3. None 99. Other
pnc_bi_edu_hh	Kodi amene amapanga ziganizo zofunika pa banja panu analekezera pati maphunziro awo?	How far did the decision maker go with his education?	1. No formal education 2. Lower primary (std 1-4) 3. Upper primary (std 5-8) 4. Secondary 5. Above	Here we are interested in the level reached
pnc_bi_lic_hh	Kodi amene amapanga ziganizo zofunika pa banja panu amatha kulemba ndi kuwerenga?	Is the decision maker able to read and write?	1. Yes 0. No
pnc_bi_occ_hh	Kodi amene amapanga ziganizo zofunika pa banja panu amagwira ntchito yanji?	What is the main occupation of the decision maker?	1. Working in a farm 2. Working in business 3. Day labourer / casual labourer / odd jobber (farm and non-farm) 4. Civil servant 5. Other public service 6. NGO 7. Cooperative 8. Church 9. Domestic work / housewife 10. Student 11. Retired 12. Unemployed 99. Other
pnc_bi_h_siz	Ndi anthu angati omwe amakhala pabanja panu? (ana ndi akulu omwe). Tanthauzo la pabanja ndi anthu onse omwe akukhala limodzi mnyumba imeneyi kugawana zakudya, zosowa zina komanso kudalirana(kupatula antchito ndi alendo)	How many people live in your household? (adults and children). We understand by "household" all the people usually living together in this house and sharing meals, expenses and living arrangements (excluding paid servants for the household or visitors).	numeric
pnc_bi_h_siz_wcba	Kodi mnyumba mwanu mumakhala azimayi angati amene anafika nsinkhu woti akhoza kubereka?	How many women in childbearing age live in your house, including yourself?	Numeric
pnc_placeholder_01	Pano ndifuna ndidziwe za zinthu zomwe banja lanu lili nazo kapena zinthu zimene zimagwiritsidwa ntchito pa banja panu?	Now I would like to know the items that are owned or used by your household
pnc_we_hown	Kodi nyumba imene mukukhala panopa mwini wake ndi ndani?	Who owns the house you are currently living in?	1. Owned by household, 2. Owned by another family member 3. Rented 99. Other
pnc_we_room	Ndizipinda zingati m'nyumba imeneyi zomwe zimakhalidwa ndi anthu a m'banja lanu?	How many bed rooms in your house are occupied by your household?	Numeric
pnc_we_hwal	Kodi khoma la kunja kwanyumba yanu linamangidwa kugwritsa nchito chiyani?	The outer walls of the house are predominantly made of what material?	1. Grass 2. Mud (Yomata) 3. Compacted Earth (Yamdindo) 4. Mud Brick (unfired) 5. Burnt Bricks 6. Concrete 7. Wood 8. Iron Sheets 99. Other
pnc_we_hrf	Kodi denga la nyumba yanu ndi lofolelera ndi chiyani?	The roof of the house is made predominantly of what material?	1. Grass 2. Iron sheets 3. Clay 4. Tiles 5. Concrete 6. Plastic sheeting 99. Other
pnc_we_hfl	Kodi mkati mwanyumba yanu ndimowakidwa ndi chayani?	The floor inside the house is made predominantly of what material?	1. Sand 2. Smoother Mud 3. Smooth cement 4. Wood 5. Tile 99. Other
pnc_we_elc	kodi m'nyumba mwanu muli magetsi?	Do you have electricity in your house?	1. ESCOM 2. Solar 3. Generator 4. Biogas/biofuels 5. None
pnc_we_wat	Kodi madzi akumwa apabanja panu mumawapeza kuti makamaka ikakhala nthawi ino ya chaka?	what is the main source of drinking water for your household during this time of the year?	1. Piped in dwelling 2. Communal stand piped 3. Hand pump/ borehole 4. Tanker service 5. Private well 6. Public well 7. Spring 8. River/stream 9. Pond/dam/lake 10. Rain water
pnc_we_toi	Kodi pa banja panu muli ndi chimbudzi chotani?	What kind of toilet facility does your household have?	1. Flush toilet 2. VIP Latrine 3. Dug-out pit with roof 4. Dug-out pit without roof 5. Open defecation
pnc_we_h_ph	Kodi nyumba mwanu muli ndi telefoni yomwe ikugwira ntchito pakadali pano?	Does the household own a functioning telephone?	1. Yes 0. No	This combines both mobile phones and landlines
pnc_we_ohown	Kodi pali nyumba zina zingati zomwe inu kapena anthu ena a pa banja panu ali nazo kupatula imene mukukhalayo? (ikani 0 ngati palibe)	Besides the one you are living in, how many other houses does your household have.	numeric	PUT 0, IF NONE; PUT -98 IF NOT APPLICABLE OR RESPONDENT DOES NOT KNOW
pnc_we_flan	Kodi banja lanu lili ndi malo omwe mumagwiritsa ntchito pa ulimi? (ngati ndi choncho, tchulani kukula kwake kwa malowa mmaekala) (lembani 0 ngati palibe)	Does your household own or permanently use land that you use for farming? If yes, how many acres? (Put 0, if none)	numeric	PUT 0, IF NONE; PUT -98 IF RESPONDENT DOES NOT KNOW
pnc_placeholder_02	Lembani nambala ya ziweto zomwe banjali lili nazo (lemabani 0 ngati palibe)	Indicate the number of each of the following birds and animals owned by the household. (Put 0, if none)
pnc_we_pi	Nkhumba	Pigs	numeric	PUT 0, IF NONE; PUT -98 IF RESPONDENT DOES NOT KNOW
pnc_we_goa	Mbuzi	Goats	numeric	PUT 0, IF NONE; PUT -98 IF RESPONDENT DOES NOT KNOW
pnc_we_pou	Nkhuku, Nkhukundembo, nkhanga, abakha ndi nkhunda	Chickens, turkeys, guinea fowls, ducks, and pidgeons	numeric	PUT 0, IF NONE; PUT -98 IF RESPONDENT DOES NOT KNOW
pnc_placeholder_03	Onetsani nambala ya mtundu wa zoyendera zotsatirazi zomwe banjali liri nazo	Indicate the number of each of the following means of transport that are owned by members of the household?
pnc_we_t_bic	Njinga	Bicycle	numeric	PUT 0, IF NONE; PUT -98 IF RESPONDENT DOES NOT KNOW
pnc_placeholder_04	Onetsani nambala ya mtundu wa zipangizo zaulimi zotsatirazi zomwe banjali liri nazo.( Ikani 0 ngati palibe)	Indicate the number of each of the following agricultural implements that are owned by all members of the household? (Put 0, if none)
pnc_we_f_pan	Chikwanje	Panga	numeric	PUT 0, IF NONE; PUT -98 IF RESPONDENT DOES NOT KNOW
pnc_we_f_sic		Sickle	numeric	PUT 0, IF NONE; PUT -98 IF RESPONDENT DOES NOT KNOW
pnc_we_f_picax	Pika	Pick axe	numeric	PUT 0, IF NONE; PUT -98 IF RESPONDENT DOES NOT KNOW
pnc_we_f_ax	Nkhwangwa	Axe	numeric	PUT 0, IF NONE; PUT -98 IF RESPONDENT DOES NOT KNOW
pnc_we_f_wh	Wilibala	Wheel barrow	numeric	PUT 0, IF NONE; PUT -98 IF RESPONDENT DOES NOT KNOW
pnc_we_f_shov	Shovelo	Shovel	numeric	PUT 0, IF NONE; PUT -98 IF RESPONDENT DOES NOT KNOW
pnc_we_f_ham	Hamala	Hammer	numeric	PUT 0, IF NONE; PUT -98 IF RESPONDENT DOES NOT KNOW
pnc_placeholder_05	Onetsani nambala ya zinthu zotsatirazi zomwe banjali liri nazo	Indicate the number of each of the following items owned by the household. (Put 0, if none)
pnc_we_h_rad	Wailesi	Radio	numeric	PUT 0, IF NONE; PUT -98 IF RESPONDENT DOES NOT KNOW
pnc_we_h_mat	Matilesi	Matress	numeric	PUT 0, IF NONE; PUT -98 IF RESPONDENT DOES NOT KNOW
pnc_we_h_bed	Bedi	Bed	numeric	PUT 0, IF NONE; PUT -98 IF RESPONDENT DOES NOT KNOW
pnc_we_h_sofa	Sofa	Sofa set	numeric	PUT 0, IF NONE; PUT -98 IF RESPONDENT DOES NOT KNOW
pnc_we_h_table	Tebulo	Table	numeric	PUT 0, IF NONE; PUT -98 IF RESPONDENT DOES NOT KNOW
pnc_we_h_chair	Mpando	Chair	numeric	PUT 0, IF NONE; PUT -98 IF RESPONDENT DOES NOT KNOW

## Sheet: PNC - Core
Variable name	Question - Chichewa	Question - English	Answer categories / input format	Interviewer hints	Programming Instructions, Logical skips and checks	Info for analysis
pnc_placeholder_06	Pano ndifuna ndikufunseni mafunso okhudzana ndi pakati pomwe muli napo pano ngakhalenso mmbuyomu ngati munakhalapo woyembekezera	Now I would like to ask you questions regarding the past pregnancy and other previous pregnancies if any
pnc_c_grav	Kodi mmoyo mwanu mwakhalapo oyembekezera kangati kuphatikiza pakati pomwe muli napo posachedwapa?	How many pregnancies, including the past one, have you ever had?	numeric	Interviewer to probe	if < 2, skip to pnc_c_date_del
pnc_c_par	Kodi mwabelekapo kangati?	How many children did you give birth to?	numeric
pnc_c_children	Kodi muli ndi ana angati obereka nokha amene ali amoyo pakadali pano?	How many biological children do you have that are alive now?	numeric		should only come up if pnc_c_par>1
pnc_c_misc	Kodi munayamba mwapititsapo padera?	Have you ever had a miscarriage?	1. Yes 0. No		should only come up if pnc_c_par>1
pnc_c_still	Kodi munayamba mwaberekapo mwana wakufa?	Have you ever had a still birth?	1. Yes 0. No		should only come up if pnc_c_par>1
pnc_c_prem	Kodi munayamba mwaberekapo mwana wosakwana masiku?	Have you ever had a premature birth?	1. Yes 0. No		should only come up if pnc_c_par>1
pnc_c_date_del	Kodi Munachira liti?	When did you deliver?	1. 8 weeks or more ago 2. 7 weeks ago 3. 6 weeks ago 4. 5 weeks ago 5. 4 weeks ago 6. 3 weeks ago 7. 2 weeks ago 8. 1 week ago 9. Less than 1 week
pnc_c_pnc_place_del	Kodi munachirira ku chipatala kuno?	Did you deliver in this facility?	1. Yes 0. No		if 1, skip to pnc_c_n
pnc_c_d_typfac	Kodi mudakachilira (mudakaberekera) kuti?	Where did you deliver your baby?	1. At home (or other private house) 2. General practitioner or clinic 3. District hospital or other regional hospital 4. Central hospital 7. At the premises of a traditional birth attendant / TBA 8. Health centre 9. On the way 99. Other		should only come up if pnc_c_pnc_place_del=0 skip to pnc_c_first if 1,7,9, 99
pnc_c_d_facd	Kodi chipatala chimene munaberekerako mwana chili m'boma liti?	In which district is the facility where you delivered your baby located?	1. Balaka 2. Dedza 3. Mchinji 4. Ntcheu 99. Other / do not know		should only come up if pnc_c_d_typfac=2,3,4,8 skip to c _d_oth_fac if 99; skip to one of the four following depending on answer
pnc_c_d_facn_BA	Dzina la chipatala lomwe munakaberekera ndi chani?	What is the name of the facility where you delivered your baby?	1. Balaka District Hospital (Balaka) 2. Banja la Mtsogolo (Balaka), PVT 3. Chiendausiku Dispensary (Balaka) 4. Chifundo Maternity (Balaka), PVT 5. Chizeni Clinic (Balaka), PVT 6. Dream Confort Health Center (Balaka), CHAM 7. Ipyana Maternity (Balaka), PVT 8. Kalembo Health Center (Balaka) 9. Kankao Health Center (Balaka), CHAM 10. Kwitanda Dispensary (Balaka) 11. Mbera Health Center (Balaka) 12. …		should only come up if pnc_c_d_facd=1 skip to pnc_c_d_oth_fac if 99 skip to pnc_c_first for all other answers
pnc_c_d_facn_DA	Dzina la chipatala lomwe munakaberekera ndi chani?	What is the name of the facility where you delivered your baby?	20. Bembeke Health Center (Dedza) 21. Chikuse Health Center (Dedza) 22. Chimoto Health Center (Dedza) 23. Chiphwanya Health Center (Dedza) 24. Chitowo Health Center (Dedza) 25. Chongoni Health Center (Dedza) 26. Dedza District Hospital (Dedza) 27. Dzindevu Health Center (Dedza) 28. Golomoti Health Center (Dedza) 29. Kafere Health Center (Dedza) 30. Kalulu Health Center (Dedza) 31. Kanyama Health …		should only come up if pnc_c_d_facd=2 skip to pnc_c_d_oth_fac if 99 skip to pnc_c_first for all other answers
pnc_c_d_facn_MI	Dzina la chipatala lomwe munakaberekera ndi chani?	What is the name of the facility where you delivered your baby?	53. Chimwamkango Dispensary (Mchinji) 54. Chioshya Health Center (Mchinji) 55. Chipumi Health Center (Mchinji) 56. Guilleme Health Center (Mchinji), CHAM 57. Gumba Dispensary (Mchinji) 58. Kaigwazanga Health Center (Mchinji) 59. Kapanga Health Center (Mchinji) 60. Kapiri Health Center (Mchinji) 61. Kazyozyo Dispensary (Mchinji) 62. Kochilira Health Center (Mchinji) 63. Ludzi Health Center (Mchinj…		should only come up if pnc_c_d_facd=3 skip to pnc_c_d_oth_fac if 99 skip to pnc_c_first for all other answers
pnc_c_d_facn_NU	Dzina la chipatala lomwe munakaberekera ndi chani?	What is the name of the facility where you delivered your baby?	70. Bilila Health Center (Ntcheu) 71. Biriwiri Health Center (Ntcheu) 72. Bwanje Health Center (Ntcheu), CHAM 73. Chiole Dispensary (Ntcheu), CHAM 74. Champiti Health Center (Ntcheu) 75. Chigondi Health Center (Ntcheu), CHAM 76. Chikande Health Center (Ntcheu) 77. Doviko Dispensary (Ntcheu) 78. Dzonzi-Mvai Health Center (Ntcheu) 79. Dzunje Dispensary (Ntcheu) 80. Gowa Health Center (Ntcheu), CHAM…		should only come up if pnc_c_d_facd=4 skip to pnc_c_d_oth_fac if 99 skip to pnc_c_first for all other answers
pnc_c_d_oth_fac	Ngati chipatalaci palibe pa mndandandawu chonde lembani dzina la chipatalachi ndinso mudzi/nzinda womwe chikupezeka.	If other district/facility, please write the name of the facility (including the district/village/city)	textfield		should only come up if pnc_c_d_facd=99 OR pnc_c_d_facn_BA=99 OR pnc_c_d_facn_DA=99 OR pnc_c_d_facn_MI=99 OR pnc_c_d_facn_NU=99
pnc_c_first		Is it the first time that you come for a PNC visit?	1. Yes 0. No		skip to pnc_c_sat if 1
pnc_c_del		If it is not your first visit, how long after delivery was your first PN visit?	1. more than 6 weeks after delivery 2. 6 weeks after delivery 3. 5 weeks after delivery 4. 4 weeks after delivery 5. 3 weeks after delivery 6. 2 weeks after delivery 7. 1 week after delivery 8. Less than 1 week after delivery		should only come up if pnc_c_first=0
pnc_c_n		How many PNC visits in total did you complete?	numeric		should only come up if pnc_c_first=0
pnc_c_sat	Ndinu okhutitsidwa bwanji ndi chithandizo chimene mwalandira pachipatala pano?	Overall, how satisfied were you with the services you received at this facility?	1. very satisfied 2. somewhat satisfied 3. neither satisfied nor unsatisfied 4. somewhat unsatisfied 5. very unsatisfied	READ OUT OPTIONS. WE ARE REFERRING TO THE CURRENT FACILITY
pnc_c_rec	Mungalangizeko anzanu kapena abale kuti azigwiritsa ntchito chipatala chimenechi akafuna chithandizo cha ku sikelo?	Would you recommend to family or friends to use this facility?	1. Yes 0. No
pnc_c_why_fac	Kodi chifukwa chenicheni nchiti chimene mwasankhira kuti mubwere ku chipatala chino?	What is the main reason for why you have come to this facility?	1. Recommendation by Western health care provider (HSA, facility staff) 2. Recommendation by traditional health care provider (TBA, traditional healer, herbalist) 3. Recommendation by traditional or local opinion leader 4. Close proximity, easy to reach 5. Better services compared to alternatives 6. Lower cost of services compared to alternatives 7. I received financial or in-kind incentives to g…
pnc_c_tran	Kodi mwabwera bwanji kuchipatala kuno?	How did you come to the facility?	1. Walking 2. Bus/Minibus/Matola 3. Cart 4. Bicycle 5. Motorbike 6. Car 7. Bicycle ambulance 8. Motorized ambulance 99. Other
pnc_c_tran_cost	Kodi mwalipira ndalama zingati za thalansipoti?	How much did you pay for transport (in Kwacha)?	numeric	PUT 0 IF NONE; PUT -98 IF RESPONDENT DOES NOT KNOW
pnc_c_tratim	Kodi mwayenda maola ochuluka bwanji kuti mudzafike ku chipatala kuno?	How long did it take you to get to the facility? (hours)	numeric	RECORD -98 IF RESPONDENT DOES NOT KNOW
pnc_c_acc_n	Kodi ndi anthu aakulu angati amene anakuperekezani lero ku sikelo?	How many adults accompanied you to the health care facility today to attend your PNC visit?	numeric		skip to pnc_c_food if 0 following two questions are looped up to three times depending on the answer to this question
pnc_c_acc_occ	Kodi munthu amene anakuperekezaniyu amagwira ntchito yanji?	What is the main occupation of the first person who accompanied you?	1. Working on own farm 2. Working regularly on farm of another person 3. Working in own business 4. Working regularly in business of another person 5. Day labourer / casual labourer / odd jobber (farm and non-farm) 6. Civil servant 7. Other public service 8. NGO 9. Cooperative 10. Church 11. Domestic work / housewife 12. Student 13. Retired 14. Unemployed 98. Do not know 99. Other		if pnc_c_acc_n>0 variables pnc_c_acc_occ and pnc_c_acc_time need to be looped up and the loop repeated as many times as the numeric answer in pnc_c_acc_n (what is the first persons …, what is the second persons … ) variables in first loop should carry _1 in the end, second loop _2, third loop _3
pnc_c_acc_time	Kodi munthu amene anakuperekezaniyu, anali nanu limodzi nthawi yonse imene inu mumalandira chithandizo ku sikelo?	Did this person stay with you the whole period you received PNC care?	1. Yes all the time 2. They stayed with me half the time 3. They turned back soon we arrived at the facility		see instructions previous variable
pnc_c_food	Kodi munagula zakudya kapena zakumwa zanu kapena za omwe anakuperekezani?	Did you buy any food or drinks for yourself and companions during your stay at this facility?	1. Yes 0. No		skip to pnc_c_cost if 0
pnc_c_food_cost	Ndindalama zochuluka bwanji zomwe mwaononga pogula zakudya ndi zakumwazi	How much money in total did you spend on meals and drinks for you and your companions (in Kwacha)?	numeric	RECORD-98 IF RESPONDENT DOES NOT KNOW	should only come up if pnc_c_food=1
pnc_c_cost	Kodi mwalipira ndalama ina ili yonse pachithandizo chimene mwalandira kuchipatala kuno?	Did you have to pay anything for the health services received while at this facility?	1. Yes 0. No		skip to pnc_placeholder_07 if 0
pnc_c_cost_split	Kodi mukhoza kusiyanitsa ndalama zimene mwapereka pachithandizo chilichonse chimene mwalandira pachokhapachokha?	Are you able to separate the amount paid for different services ?	1. Yes 0. No		should only come up if pnc_c_cost=1 skip to pnc_c_cost_specific if 1
pnc_c_cost_total	Kodi ndalama zonse zomwe mwalandira kuti mulandire thandizo lero zakwana zingati?	How much in total did you pay for the care you received today (in Kacha)?	numeric	RECORD-98 IF RESPONDENT DOES NOT KNOW	should only come up if pnc_c_cost_split=0 skip to pnc_c_pay for all answers
pnc_c_cost_specific	Pemphani kuti muone risiti, ndipo lembani mitengo alipira 1) pamankhwala okha 2) kuti aonane ndi adokotala 3) Mwalipira zingati kuti akuyezeni 4) kuti alembetse dzina?	Ask to see the patients receipt and document accordly: 1) Drugs and materal 2) consultations fee 3) laboratory tests and diagnostics 4) registration fee		RECORD 0 IF NONE, PUT -98 IF RESPONDENT DOES NOT KNOW	should only come up if pnc_c_cost_split=1
pnc_c_cost_specific_1		Drugs & materials (in Kwacha)	numeric
pnc_c_cost_specific_2		Consultation fee (in Kwacha)	numeric
pnc_c_cost_specific_3		Laboratory tests and diagnostics (in Kwacha)	numeric
pnc_c_cost_specific_4		Registration fee (in Kwacha)	numeric
pnc_c_pay_who	Kodi ndalama zimenezi mwalipira kwa ndani?	To whom did you pay this money?	1. To the cashier 2. To the pharmacist 3. To the health provider 99. Other		skip to pnc_placeholder_07 if NOT 99
pnc_c_pay_who_oth		If other, please specify	textfield		should only come up if pnc_c_pay_who=99
pnc_placeholder_07	Pano ndifuna ndikufunseni mafunso okhudzana ndi kachezedwe kanu ndi ogwira ntchito mchipatala nthawi imene munali kulandira chithandizo.	In the following, I am going to ask you some questions on the interaction with the healthcare worker and the treatment you received.
pnc_c_wait	Kodi munadikira nthawi yayitali bwanji musanaonane ndi ogwira nrchito mchipatala ulendo uno?	How long did you have to wait before you were attended by the health worker? (in minutes)	numeric	RECORD-98 IF RESPONDENT DOES NOT KNOW
pnc_c_intro	Kodi ogwira ntchito mchipatala amene amakuthandizani kuno kusikelo anakuwudziwitsani kuti iwowo ndi ndani, ndipo kuti amagwira ntchito ngati ndani mchipatala muno?	Did the health workers directly in contact with you during this PNC visit introduce themselves to you with their names and their professional titles?	1. All of them did 2. Only some did 3. None of them did
pnc_c_expl_exam	Asanayambe kukuyezani, kodi ogwira ntchito anakulongosolerani zomwe akufuna achite pathupi lanu?	Before examining your body, did the health worker explain the procedures to you?	1. Yes 0. No 2. No examinations performed
pnc_c_expl_med	Kodi asanakupatseni makhwala ndi kukubayani, anakulongosolerani chifukwa chimene akuchitira izi?	Before administering medications and injections to you, did the health worker explain the purpose of the treatments?	1. Yes 0. No 2. No medications given
pnc_c_expl_blood	Kodi asankutengani magazi anakulongosolerani chifukwa chimene akutengera magazi?	Before drawing blood from you, did the healthcare provider explain the purpose of the blood specimen?	1. Yes 0. No 2. No blood drawn
pnc_c_cons	Kodi asanayambe kukugwilani kapena kukuyesani pali ponse, anapempha chilolezo kwa inu kuti akhoza kutero?	Before performing procedures on you, did the health worker(s) ask for your consent?	1. Always 2. Sometimes 3. Never 4. No procedures performed.
pnc_c_enc	Kodi anakulimbikitsani kuti mukhonza kuwafunsa mafunso okhudzana ndi chithandizo chimene inu munali kulandira pobereka?	Did the health worker encourage you to ask questions regarding the clincial care you received?	1. Yes 0. No
pnc_c_guar	Kodi anakulolezani kuti mukhoza kulowa kopangira sikelo ndi munthu wokuyang'airani munthawi yasikelo?	Did the health workers offer you to have a guardian with you at your side throughout the postnatal care consultation?	1. Yes 0. No
pnc_c_conf	kodi ogwira ntchito mchipatala amene amakuthandizaniyo anaonetsetsa kuti wasunga chinsinsi (pa za kuyezedwa kwanu, zotsatira za magazi anu, komanso pa mafunso omwe inu mumawafunsa) posawonetsa odwala kapena okuyang'anirani ena, koma inu nokha?	Did the health workers make efforts to ensure that all confidential and private matters (delivery of your baby, physical examinations, laboratory results, personal questions, etc.) were not shared with or witnessed by other patients or guardians other than your own?	1. Always 2. Sometimes 3. Never
pnc_c_bp	Kodi munayezedwapo kathamandidwe ka magazi anu kuno ku sikelo?	Has the healthcare worker taken your blood pressure at least once during the postnatal care?	1. Yes 0. No
pnc_c_weight_baby	Kodi mwana wanu anayesedwa sikelo nthawi imene inu munali mchipatala muno kudzaonananso ndi azachipatala?	Has the healthcare worker taken the weight of your baby at least once during your postnatal visit?	1. Yes 0. No
pnc_c_he	Kodi nthawi imene mumalandira chithandizo ku sikelo, mwauzidwapo zotsatirazi? 1. Kuti muzigwiritsa ntchito neti pogona pa nthawi imene muli oyembekezera? 2. Ubwino wake wa kuyamwitsa mwana mwakathithi miyezi yoyambirira mutangobereka? 3. Kadyedwe kabwino panthawi imene inu mukuyamwitsa? 4. Za zizindikiro zina zowopsa zokhudzana ndi kubereka zimene zingadze mutangobereka kumene ndipo mukuyenera ku…	During the consultation, did the health worker(s) talk to you about any of the following topics?	1. The use of insecticide treated bed nets throughout infancy. 2. The advantages of early and exclusive breastfeeding during the first months after delivery. 3. How to best adjust your daily diet during breastfeeding. 4. The specific health problems that can occur during the first month after birth (so-called danger signs) that should prompt you to seek health care immediately. 5. The date on whi…
pnc_c_he_oth		If other, please specify	textfield		should only come up if pnc_c_he=99

## Sheet: PNC - QoC
Variable name	Question - Chichewa	Question - English	Answer categories / input format	Interviewer hints	Programming Instructions, Logical skips and checks	Info for analysis
pnc_placeholder_08	Pano ndikufunsani mafunso wokhudzana ndi mmene inu mwakhutitsidwira ndi chithandizo chimene mwalandira. Ndikuwerengerani chiganizo chosonyeza kukhutitsidwa kwanu ndi chithandizo chiimene mwalandira, chonde mundiuze ngati mukuvomereza kapena kutsutsa ndipo onetsani kukhutira kapena kusakhutira kwanu pogwiritsa ntchito mulingo umene inu mwapatsidwa.	In this part of the questionnaire I would like to ask you some questions regarding your satisfaction with the service you have received today. I am going to read you a series of statements about your level of satisfaction with various aspects of the service received. For each of these aspects, please tell me whether you agree or disagree and show how you rate the scale of agreement/disgreement on…
pnc_placeholder_09	Pano ndikufunsani mafunso wokhudzana ndi ubale umene unalipo nthawi imene inu munali kulandira chithandizo. Chonde dziwani kuti tikutanthauza ubale umene unalipo lero osati masike ena amene munabwerapo mmbuyomu.	First I am going to ask you about the interpersonal relations with the health worker during this visit. Please note that we are interested with the current visit and not other visits you might have previously had.
pnc_qoc_int1	Ndili ndi chithunzithunzi chabwino cha ogwila ntchito mchipatala amene amandithandiza	The health worker made a good impression on me	1. 1= complete disagreement 2. 2 3. 3 4. 4 5. 5 6. 6 7. 7 8. 8 9. 9 10. 10=complete agreement
pnc_qoc_int2	Iye amandimvetsera	She/he listened to me	1. 1= complete disagreement 2. 2 3. 3 4. 4 5. 5 6. 6 7. 7 8. 8 9. 9 10. 10=complete agreement
pnc_qoc_int3	Iye amadziwa bwinobwino ndondomeko yonse yoti andithandizire	She/he had all the information needed to assist me	1. 1= complete disagreement 2. 2 3. 3 4. 4 5. 5 6. 6 7. 7 8. 8 9. 9 10. 10=complete agreement
pnc_qoc_int4	Iye amachita zinthu mondiganizira	She/he was considerate	1. 1= complete disagreement 2. 2 3. 3 4. 4 5. 5 6. 6 7. 7 8. 8 9. 9 10. 10=complete agreement
pnc_qoc_int5	Iye amalankhula munjira yakuti ndimvetsetse vuto langa	She/he talked in a way that helped me understand my condition	1. 1= complete disagreement 2. 2 3. 3 4. 4 5. 5 6. 6 7. 7 8. 8 9. 9 10. 10=complete agreement
pnc_qoc_int6	Ndinali ndichikhulupiliro mwa ogwira ntchito mchipatala kuti andithandiza	I felt confident in the health worker’s ability to assist me	1. 1= complete disagreement 2. 2 3. 3 4. 4 5. 5 6. 6 7. 7 8. 8 9. 9 10. 10=complete agreement
pnc_qoc_int7	Ndinali ndi nthawi yokwanira yolandira chithandizo	I had enough time with the health worker	1. 1= complete disagreement 2. 2 3. 3 4. 4 5. 5 6. 6 7. 7 8. 8 9. 9 10. 10=complete agreement
pnc_qoc_int8	Iye anali ndi chidwi pazosowa zanga	She/he was attentive towards my needs	1. 1= complete disagreement 2. 2 3. 3 4. 4 5. 5 6. 6 7. 7 8. 8 9. 9 10. 10=complete agreement
pnc_qoc_int9	Iye amachita moleza	She/he behaved in a gentle manner	1. 1= complete disagreement 2. 2 3. 3 4. 4 5. 5 6. 6 7. 7 8. 8 9. 9 10. 10=complete agreement
pnc_qoc_int10	Iye amalankhula moleza	She/he spoke in a gentle manner	1. 1= complete disagreement 2. 2 3. 3 4. 4 5. 5 6. 6 7. 7 8. 8 9. 9 10. 10=complete agreement
pnc_placeholder_10	Pano ndikufunsani mafunso wokhudzana ndi malo amene munali kulandirira chithandizo	Now am going to ask you about the conditions and environment of the PNC examination room
pnc_qoc_envir_1	Kupeza njira yopita kumene timachitila sikelo inali yosavuta kupeza	Finding the way to the PNC examination room was easy	1. 1= complete disagreement 2. 2 3. 3 4. 4 5. 5 6. 6 7. 7 8. 8 9. 9 10. 10=complete agreement
pnc_qoc_envir_2	Chipinda chopangirako sikelo chinali ndi zipangizo zokwanira	The PNC examination room was well equipped	1. 1= complete disagreement 2. 2 3. 3 4. 4 5. 5 6. 6 7. 7 8. 8 9. 9 10. 10=complete agreement
pnc_qoc_envir_3	Ndinakhazikitsidwa motakasuka mu chipinda chopangira sikelochi	I was set up comfortably in the PNC examination room	1. 1= complete disagreement 2. 2 3. 3 4. 4 5. 5 6. 6 7. 7 8. 8 9. 9 10. 10=complete agreement
pnc_qoc_envir_4	Chipindachi chinali chaukhondo	The PNC examination room was clean and of satisfactory hygiene	1. 1= complete disagreement 2. 2 3. 3 4. 4 5. 5 6. 6 7. 7 8. 8 9. 9 10. 10=complete agreement
pnc_qoc_envir_5	Chipindachi chinali chachikulu bwino	The PNC room was big enough	1. 1= complete disagreement 2. 2 3. 3 4. 4 5. 5 6. 6 7. 7 8. 8 9. 9 10. 10=complete agreement
pnc_qoc_envir_6	Mchipindamu munalibe phokoso	The PNC examination room was calm, without noise	1. 1= complete disagreement 2. 2 3. 3 4. 4 5. 5 6. 6 7. 7 8. 8 9. 9 10. 10=complete agreement
pnc_qoc_envir_7	Chipindachi chinali chopanda m'dima	The PNC examination room was not too dark	1. 1= complete disagreement 2. 2 3. 3 4. 4 5. 5 6. 6 7. 7 8. 8 9. 9 10. 10=complete agreement
pnc_placeholder_11	Pano ndikufunsani mafunso wokhudzana zina ndi zina zokhudzana ndi chithandizo chimene mwalandira kusikelo	Now am going to ask you some general issues regading your visit at the PNC clinic
pnc_qoc_gen_1	Anthu ogwira ntchito mchipatala anali wodziwa ntchito bwino yawo	The health workers were competent	1. 1= complete disagreement 2. 2 3. 3 4. 4 5. 5 6. 6 7. 7 8. 8 9. 9 10. 10=complete agreement
pnc_qoc_gen_2	Anthu ogwira ntchito mchipatala anali a ulemu	Overall, the health workers had respect	1. 1= complete disagreement 2. 2 3. 3 4. 4 5. 5 6. 6 7. 7 8. 8 9. 9 10. 10=complete agreement
pnc_qoc_gen_3	Anthu ogwira ntchito mchipatala anali wochita zinthu mosamalitsa	Overall, the health workers were sensitive	1. 1= complete disagreement 2. 2 3. 3 4. 4 5. 5 6. 6 7. 7 8. 8 9. 9 10. 10=complete agreement
pnc_qoc_gen_4	Anthu ogwira ntchito mchipatala anandikomera mtima	Overall, the health workers were nice to me	1. 1= complete disagreement 2. 2 3. 3 4. 4 5. 5 6. 6 7. 7 8. 8 9. 9 10. 10=complete agreement
pnc_qoc_gen_5	Anthu ogwira ntchito mchipatala anali oleza mtima	Overall, the health workers were patient	1. 1= complete disagreement 2. 2 3. 3 4. 4 5. 5 6. 6 7. 7 8. 8 9. 9 10. 10=complete agreement
pnc_qoc_gen_6	Anthu ogwira mchipatala anali ogwirizana	The health workers were well coordinated	1. 1= complete disagreement 2. 2 3. 3 4. 4 5. 5 6. 6 7. 7 8. 8 9. 9 10. 10=complete agreement
pnc_qoc_gen_7	Chisamaliro chake chinali chopambana m'mene ndimaganizira ine	The quality of care was higher than I expected	1. 1= complete disagreement 2. 2 3. 3 4. 4 5. 5 6. 6 7. 7 8. 8 9. 9 10. 10=complete agreement		skip if pnc_c_cost (previous section) is 0 ("I did not spend anything")
pnc_qoc_gen_8	Kutalika kwa pakati pa kunyumba kwathu ndikuchipatala kuno ndikopiririka	The distance from my home to the health facility is bearable	1. 1= complete disagreement 2. 2 3. 3 4. 4 5. 5 6. 6 7. 7 8. 8 9. 9 10. 10=complete agreement
pnc_qoc_gen_9	Ine ndikukhulupirira kuti anthu ogwira ntchito mchipatala chino ndi achilungamo	I believe that people working in this health facility are honest	1. 1= complete disagreement 2. 2 3. 3 4. 4 5. 5 6. 6 7. 7 8. 8 9. 9 10. 10=complete agreement
